# Supplementary material for: Genome-wide identification and expression profiling analysis of DIR gene family in Setaria italica
Source: Front Plant Sci. 2023 Sep 20;14:1243806. doi: 10.3389/fpls.2023.1243806 (PMC10548141; doi:10.3389/fpls.2023.1243806)
Supplement: Supplementary file 2 [file DataSheet_1.xlsx]

## Sheet: Supplemental Data 1
Supplemental Data 1: The information of the DIR gene family in Setaria italica
Accession Number	Gene Name	Number of Amino Acid	Molecular Weight	Theoretical pI	N-Glyc	Subcellular Localization
Seita.2G000700.1	SiDIR1	176	18570	6.11	85164235	Cell membrane
Seita.2G008600.1	SiDIR2	201	22058.2	6.82		Chloroplast,Cytoplasm
Seita.2G078300.1	SiDIR3	195	21297.2	5.75		Cell membrane,Chloroplast.
Seita.2G125800.1	SiDIR4	197	21590.9	6.05		Cell wall,Chloroplast,Cytoplasm,Mitochondrion
Seita.2G159800.1	SiDIR5	162	17908.3	7.93		Chloroplast
Seita.2G390400.1	SiDIR6	291	31680.6	6.35	45，59	Chloroplast
Seita.2G405200.1	SiDIR7	335	34855.6	5.54	45，62，81，132	Cell membrane,Cell wall
Seita.2G405300.1	SiDIR8	161	16838.5	6.82	59，78，129	Cell membrane
Seita.2G405400.1	SiDIR9	175	19683.5	9.82	57，60，64，81，84，179	Cell membrane
Seita.3G087300.1	SiDIR10	158	17272.6	6.34	19，81，282	Cell wall
Seita.3G087400.1	SiDIR11	306	32742.7	5.63	19，81，168，217，284，295，296	Chloroplast
Seita.3G193500.1	SiDIR12	321	34570.1	8.96		Chloroplast,Nucleus
Seita.4G236600.1	SiDIR13	212	22547.3	9.1		Chloroplast
Seita.4G236700.1	SiDIR14	204	21401.6	6.67		Chloroplast,Mitochondrion
Seita.4G236800.1	SiDIR15	265	27490.3	7.34		Chloroplast,Mitochondrion,Nucleus
Seita.5G401200.1	SiDIR16	204	21936.9	9.32	38，61	Cell membrane,Nucleus
Seita.7G012100.1	SiDIR17	165	17729	8.71	92150153	Cell membrane
Seita.7G140100.1	SiDIR18	177	18482.1	6.28	53，67，166	Cell membrane
Seita.7G285000.1	SiDIR19	187	19581.3	6.05	58118161	Cell membrane
Seita.7G285300.1	SiDIR20	176	18431.1	9.19	58117	Cell membrane,Chloroplast
Seita.7G285400.1	SiDIR21	176	18398.2	9.4	58117	Cell membrane
Seita.8G055900.1	SiDIR22	183	19770.5	5.94	58117	Cell membrane,Cell wall
Seita.8G056000.1	SiDIR23	176	18220.6	5.57	46，81，118	Cell membrane
Seita.8G056100.1	SiDIR24	321	34627.7	7.05	47，61	Cell membrane,Chloroplast
Seita.8G056400.1	SiDIR25	165	17932.3	7.82	45，59，80，117	Cell membrane
Seita.8G056500.1	SiDIR26	167	17486	6.27	45，59，80，117	Cell membrane
Seita.8G056700.1	SiDIR27	161	16920.5	6.25		Cell membrane,Chloroplast.
Seita.8G072400.1	SiDIR28	186	20655.4	5.93		Cell membrane,Cell wall,Chloroplast
Seita.8G096000.1	SiDIR29	180	18919.7	6.42	118161	Cell membrane
Seita.8G096800.1	SiDIR30	177	18648.3	6.35	51140	Cell membrane
Seita.8G187300.1	SiDIR31	177	18654.1	6.05	4，54，297	Cell wall
Seita.8G201700.1	SiDIR32	177	18669.2	6.05	91149156	Cell membrane,Cell wall,Golgi apparatus,Mitochondrion,Nucleus
Seita.8G215100.1	SiDIR33	178	18778.2	5.89		Cell membrane
Seita.8G227900.1	SiDIR34	268	28727.5	9.6		Cell membrane,Chloroplast
Seita.9G043200.1	SiDIR35	194	19820.6	9.24	123179	Cell membrane
Seita.9G099300.1	SiDIR36	279	27383.1	5.37		Nucleus
Seita.9G448600.1	SiDIR37	185	19808.6	6.59		Cell membrane
Seita.9G542900.1	SiDIR38	340	33443.4	4.79		Cell membrane
