# Supplementary material for: Genome-wide identification and expression profiling analysis of DIR gene family in Setaria italica
Source: Front Plant Sci. 2023 Sep 20;14:1243806. doi: 10.3389/fpls.2023.1243806 (PMC10548141; doi:10.3389/fpls.2023.1243806)
Supplement: Supplementary file 4 [file DataSheet_3.xlsx]

## Sheet: Supplemental Data3
Supplemental Data 3. Ka/Ks values and the divergence time of duplicate gene pairs in Setaria italica
Gene name 1	Gene name 2	Duplication Type	Ka_Ks	MYA
SiDIR7	SiDIR8	Tandem duplication	0.639005	10.0676
SiDIR8	SiDIR9	Tandem duplication	0.855893	15.0132
SiDIR10	SiDIR11	Tandem duplication	0.450611	33.1032
SiDIR13	SiDIR14	Tandem duplication	1.02204	2.27142
SiDIR14	SiDIR15	Tandem duplication	0.904049	5.98622
SiDIR20	SiDIR21	Tandem duplication	0.370393	13.9697
SiDIR22	SiDIR23	Tandem duplication	0.870215	35.8641
SiDIR23	SiDIR24	Tandem duplication	1.24027	31.786
SiDIR25	SiDIR26	Tandem duplication	0.855284	0.819084
SiDIR35	SiDIR36	Tandem duplication	0.94186	57.3707
