# Supplementary material for: Genome-wide identification and expression profiling analysis of DIR gene family in Setaria italica
Source: Front Plant Sci. 2023 Sep 20;14:1243806. doi: 10.3389/fpls.2023.1243806 (PMC10548141; doi:10.3389/fpls.2023.1243806)
Supplement: Supplementary file 6 [file DataSheet_5.xlsx]

## Sheet: Supplemental Data5
Supplemental Data 5. The expression patterns of SiDIR genes
Gene Name	JG21_Flag-leaf_filling-stage	JG21_Stem_Filling-stage	JG21_Root_Filling-stage	JG21_panicle_Filling-stage	JG21_Mesophyll
SiDIR1	0.0244222	1.1	2.81757	0.166014	0.055247
SiDIR2	0	0.0437048	0	0.0477914	0
SiDIR3	0	0.0338553	0.0223738	0	0
SiDIR4	0.170678	0.0629127	0	0.194207	0.0767124
SiDIR5	0	0	0	0	0
SiDIR6	0.0229485	0	0	0.0318484	0.0259566
SiDIR7	0	0	0	0	0
SiDIR9	0	0	0	0	0
SiDIR10	0.0480004	0.0148419	8.1054	0.0649188	0
SiDIR11	0	0	0.200078	0	0
SiDIR13	45.0119	48.9327	24.6891	49.0834	35.8874
SiDIR16	29.8878	38.9962	1.01511	42.9301	33.7418
SiDIR17	0.0161998	0.193845	4.95704	0	0
SiDIR18	0	0	0	0	0
SiDIR19	0	0	2.45646	0	0
SiDIR20	0.239952	0.553966	20.2422	2.12533	0.0450893
SiDIR21	0.199175	0.546614	9.31791	4.15055	0.0968384
SiDIR22	28.6808	10.8019	34.1456	6.12313	4.25229
SiDIR23	0.0157638	0.0514442	8.38816	0.131261	0
SiDIR24	13.7057	26.1298	48.337	15.7072	7.63596
SiDIR32	0	0	0	0	0
SiDIR26	0.342011	0.0525306	16.5194	0.62674	0.101245
SiDIR27	8.90028	53.1276	233.937	22.0622	19.4637
SiDIR28	0	0	0	0	0
SiDIR29	0	0	0	0	0
SiDIR30	36.3825	0.123246	4.29147	8.34476	50.1247
SiDIR31	0	0	0.0864027	0	0
SiDIR33	6.56103	2.68018	0	4.61106	0.963038
SiDIR34	0.174405	0.644145	0.219413	0.371666	0.0216876
SiDIR35	1.13722	1.35089	1.0335	0.389152	0.670408
SiDIR36	0	0.0200513	0.833849	0.100008	0
SiDIR37	1.41228	0.271553	3.20093	0.326384	0.253875
SiDIR38	0.877096	0.0470347	2.12613	0.105555	0.544521
