# Supplementary material for: Genome-wide identification and expression profiling analysis of DIR gene family in Setaria italica
Source: Front Plant Sci. 2023 Sep 20;14:1243806. doi: 10.3389/fpls.2023.1243806 (PMC10548141; doi:10.3389/fpls.2023.1243806)
Supplement: Supplementary file 7 [file DataSheet_6.xlsx]

## Sheet: Si3g09270
Target gene	group	score
Si2g04890	PREDICTED: uncharacterized protein LOC101784241 isoform X2 [Setaria italica]	0.964578152592561
Si8g10920	hydrolase activity, hydrolyzing O-glycosyl compounds; carbohydrate metabolic process; cytoplasmic membrane-bounded vesicle; PREDICTED: probable beta-D-xylosidase 7-like [Setaria italica]	0.964897766330903
Si3g09330	PREDICTED: uncharacterized protein LOC101774581 [Setaria italica]	0.988155672047022
Si9g02070	oxidation-reduction process; 4-hydroxyphenylacetaldehyde oxime monooxygenase activity; integral component of membrane; electron carrier activity; dhurrin biosynthetic process; hydroxyphenylacetonitrile 2-monooxygenase activity; heme binding; endoplasmic reticulum membrane; iron ion binding; K13029 4-hydroxyphenylacetaldehyde oxime monooxygenase [EC:1.14.14.37] ; PREDICTED: 4-hydroxyphenylacetalde…	0.960787205274225
Si9g36400	dioxygenase activity; PREDICTED: protein SRG1-like [Setaria italica]	0.964218999351508
Si5g38140	response to cadmium ion; cytosol; oxidoreductase activity; nucleus; oxidation-reduction process; aldose reductase [Zea mays]	0.972087235197818

## Sheet: Si7g29020
Target gene	group	score
Si7g25940	protein kinase activity; cytoplasmic membrane-bounded vesicle; nucleotide binding; phosphorylation; membrane; hypothetical protein SORBIDRAFT_06g029800 [Sorghum bicolor]	0.990735190016926
Si2g40470	K00430 peroxidase [EC:1.11.1.7] ; PREDICTED: peroxidase 2-like [Setaria italica]	0.993831494658557
Si8g18410	Putative disease resistance protein RDL5/RF45 [Aegilops tauschii]	0.989615772086546
Si8g14080	sterol 14-demethylase activity; plasma membrane; electron carrier activity; iron ion binding; heme binding; methylation; integral component of membrane; methyltransferase activity; endoplasmic reticulum; sterol biosynthetic process; electron transport chain; K05917 sterol 14-demethylase [EC:1.14.13.70] ; PREDICTED: obtusifoliol 14-alpha demethylase-like [Setaria italica]	0.996004487398008
Si2g42070	cytoplasmic membrane-bounded vesicle; protein phosphorylation; ATP binding; protein serine/threonine kinase activity; K04733 interleukin-1 receptor-associated kinase 4 [EC:2.7.11.1] ; PREDICTED: cysteine-rich receptor-like protein kinase 10-like [Setaria italica]	0.991511584142699
Si4g15230	membrane; malate transport; PREDICTED: aluminum-activated malate transporter 10-like [Setaria italica]	0.99518460740906
Si2g40500	metal ion binding; response to oxidative stress; cytoplasmic membrane-bounded vesicle; heme binding; peroxidase activity; oxidation-reduction process; K00430 peroxidase [EC:1.11.1.7] ; PREDICTED: peroxidase 2-like [Setaria italica]	0.989348017381978
Si9g23800	extracellular region; membrane; plant-type cell wall organization; cytoplasmic membrane-bounded vesicle; PREDICTED: expansin-A31-like [Setaria italica]	0.99119984679349
Si9g38570	metal ion binding; response to oxidative stress; cytoplasmic membrane-bounded vesicle; heme binding; peroxidase activity; oxidation-reduction process; K00430 peroxidase [EC:1.11.1.7] ; PREDICTED: peroxidase 2-like [Setaria italica]	0.994363338931652
Si1g17070	nutrient reservoir activity; manganese ion binding; cytoplasmic membrane-bounded vesicle; extracellular matrix; cell wall; apoplast; response to salt stress; PREDICTED: putative germin-like protein 2-2-like [Setaria italica]	0.992567078511862
Si3g06910	metal ion binding; PREDICTED: zinc finger protein ZAT12-like [Setaria italica]	0.993905989122727
Si9g52210	vacuole; plasma membrane; cellular response to phosphate starvation; transmembrane transport; inorganic phosphate transmembrane transporter activity; response to abscisic acid; integral component of membrane; phosphate ion transport; nucleus; symporter activity; plastid; K08176 MFS transporter, PHS family, inorganic phosphate transporter ; PREDICTED: inorganic phosphate transporter 1-2-like [Seta…	0.993287364529785
Si3g01480	oxidoreductase activity; K00430 peroxidase [EC:1.11.1.7] ; PREDICTED: peroxidase 12-like [Setaria italica]	0.99272051585286
Si9g23750	extracellular region; membrane; plant-type cell wall organization; cytoplasmic membrane-bounded vesicle; PREDICTED: expansin-A31-like [Setaria italica]	0.99058744590708
Si7g16770	cytoplasmic membrane-bounded vesicle; K20929 glyoxal/methylglyoxal oxidase [EC:1.2.3.15] ; hypothetical protein SORBIDRAFT_06g021520 [Sorghum bicolor]	0.997163451286106
Si5g04060	cytoplasmic membrane-bounded vesicle; peptidase activity; PREDICTED: xylem cysteine proteinase 2-like [Setaria italica]	0.997501021494733
Si6g12660	cytoplasmic membrane-bounded vesicle; K13449 pathogenesis-related protein 1 ; PREDICTED: pathogenesis-related protein PRB1-3-like [Setaria italica]	0.997120947738287
Si5g23390	PREDICTED: leucine-rich repeat extensin-like protein 1-like [Setaria italica]	0.992531088412453
Si2g11140	extracellular region; response to stimulus; K13449 pathogenesis-related protein 1 ; PREDICTED: pathogenesis-related protein PRMS-like [Setaria italica]	0.995852625864313
Si2g37310	protein dimerization activity; PREDICTED: transcription factor bHLH85-like [Setaria italica]	0.990948897617678

## Sheet: Si7g29050
Target gene	group	score
Si2g38160	cytosol; cell wall; UDP-L-arabinose metabolic process; cellulose biosynthetic process; cell wall organization; plasmodesma; UDP-arabinopyranose mutase activity; glycogenin glucosyltransferase activity; protein binding; membrane; Golgi apparatus; K13379 reversibly glycosylated polypeptide / UDP-arabinopyranose mutase [EC:2.4.1.- 5.4.99.30] ; PREDICTED: UDP-arabinopyranose mutase 3-like [Setaria it…	0.963002421449419

## Sheet: Si8g06100
Target gene	group	score
Si8g18110	PREDICTED: uncharacterized protein LOC101766051 [Setaria italica]	0.966849176644806
Si8g19970	membrane; cytoplasmic membrane-bounded vesicle; PREDICTED: uncharacterized protein LOC101759434 [Setaria italica]	0.951468672256247
Si7g02960	mitochondrion; PREDICTED: uncharacterized protein LOC101779535 isoform X1 [Setaria italica]	0.960965391638404
Si4g14490	PREDICTED: receptor-interacting serine/threonine-protein kinase 4-like [Setaria italica]	0.958476726410772
Si7g01490	mitochondrion; PREDICTED: uncharacterized protein LOC101776007 isoform X1 [Setaria italica]	0.964064395210666

## Sheet: Si8g06160
Target gene	group	score
Si7g20220	root development; response to cytokinin; regulation of transcription, DNA-templated; shoot system morphogenesis; sequence-specific DNA binding transcription factor activity; unidimensional cell growth; protein homodimerization activity; shade avoidance; response to far red light; cell proliferation; auxin-activated signaling pathway; red or far-red light signaling pathway; transcription regulator…	0.962105560270966

## Sheet: Si9g10060
Target gene	group	score
Si1g01600	cytoplasmic membrane-bounded vesicle; protein tyrosine kinase activity; protein phosphorylation; ATP binding; K04733 interleukin-1 receptor-associated kinase 4 [EC:2.7.11.1] ; PREDICTED: probable receptor-like protein kinase At1g33260-like [Setaria italica]	0.960564492983756
Si3g21280	response to water deprivation; copper ion binding; cytoplasmic membrane-bounded vesicle; hydroquinone:oxygen oxidoreductase activity; apoplast; lignin catabolic process; oxidation-reduction process; K05909 laccase [EC:1.10.3.2] ; PREDICTED: laccase-12/13-like [Setaria italica]	0.953656566843612
Si6g09570	PREDICTED: cyclin-dependent kinase inhibitor 1C-like [Setaria italica]	0.95472694667215
Si3g37560	PREDICTED: uncharacterized protein LOC101778773 [Setaria italica]	0.977289017274167
Si6g15910	cytoplasmic membrane-bounded vesicle; actin filament; actin nucleation; membrane; PREDICTED: formin-like protein 9-like isoform X1 [Setaria italica]	0.953653844785139
Si9g23840	cytoplasmic membrane-bounded vesicle; PREDICTED: E3 ubiquitin-protein ligase RNF167-like [Setaria italica]	0.958870009554076
Si2g25890	plant-type cell wall; carbohydrate metabolic process; cytoplasmic membrane-bounded vesicle; beta-glucosidase activity; pollen tube growth; mitochondrion; K01188 beta-glucosidase [EC:3.2.1.21] ; PREDICTED: beta-glucosidase 30-like [Setaria italica]	0.960847451888186
Si4g24890	PREDICTED: uncharacterized protein LOC101774732 isoform X4 [Setaria italica]	0.954911812277199
Si4g18960	protein phosphorylation; ATP binding; membrane; protein serine/threonine kinase activity; PREDICTED: probable receptor-like protein kinase At1g80640-like [Setaria italica]	0.950119518902925
