# Supplementary material for: Genome-wide identification and expression profiling analysis of DIR gene family in Setaria italica
Source: Front Plant Sci. 2023 Sep 20;14:1243806. doi: 10.3389/fpls.2023.1243806 (PMC10548141; doi:10.3389/fpls.2023.1243806)
Supplement: Supplementary Data Sheet 7 — Primer sequences used in this study. [file DataSheet_7.xlsx]

## Sheet: Supplemental Data6
Supplemental Data 7: Primer sequences used in the paper
Gene	Primer sequence (5'-3')
qPCR-SiDIR10-F	TGCAGAGCGGTGTGGTTATT
qPCR-SiDIR10-R	GACCTTGCACGAGCGATAGA
qPCR-SiDIR19-F	TCAAGGTGTACTGGCACGAC
qPCR-SiDIR19-R	GAGCCGAACAAGGTCTTGGA
qPCR-SiDIR20-F	TTCAGGATGGCGAGAGGGTA
qPCR-SiDIR20-R	ATGTTGTACTCGACGGTGGC
qPCR-SiDIR22-F	GGCCTCCTCATGGTGATGAA
qPCR-SiDIR22-R	TCGTTGATCACCTCGTTCCG
qPCR-SiDIR27-F	CAGGCCATGAACCTCGTCTT
qPCR-SiDIR27-R	GGAAGTCGAGCCAGTGTGTG
qPCR-SiDIR36-F	GTACGTCCACCCGACGGTAT
qPCR-SiDIR36-R	GTCATCCGGTGGTGGAACA
SiDIR7-F	AGAGGTACCGGATCCATGCAAGGCCTTATGCCAAC
SiDIR7-R	GCTCACCATGGATCCGACGTAGCACTCGTAGAG
SiDIR19-F	AGAGGTACCGGATCCATGGCCGCCGCCGCCGCCGCCA
SiDIR19-R	GCTCACCATGGATCCGTGTCTGACGAAGAGGCTGTA
SiDIR22-F	AGAGGTACCGGATCCATGGCCATGGCCACCACCGT
SiDIR22-R	GCTCACCATGGATCCGGCCTTGACGTTGACGGTGT
